# Supplementary material for: Social prescribing for socially isolated older adults in rural Japan: a qualitative case study
Source: Front Public Health. 2025 Oct 16;13:1659713. doi: 10.3389/fpubh.2025.1659713 (PMC12571642; doi:10.3389/fpubh.2025.1659713)
Supplement: Supplementary file 1 [file Table_1.XLSX]

## Sheet: 問診票英語版
Supplementary Material
Supplementary data 1. Supplementary data 1 contains the newly developed assessment sheet, created with reference to existing scales and revised throughout the SP pilot project, used by LW to identify patients’ conditions and refer them to local social resources.
Assessment Sheet
						Date of Completion:
						Completed by:
Name			Gender		M / F	Date of Birth		/ /
Living Alone	Yes / No		Employment		Yes / No	Municipality of Residence
1) Health Status
Current Medical Conditions		Disease			Medication/Treatment Status
Caregiving Status		Details
Level of Care Required		Certification of Needed Support Level 1/2 Certification of Needed Long-Term Care Level 1/2/3/4/5 Not Applied Applying Not Eligible for Benefits
Use of Services		Do you use services such as home care, nursing, or rehabilitation? Yes / No
Care for Family		Is there anyone close to you who needs care? (Relationship: ) Certification of Needed Support Level 1/2 Certification of Needed Long-Term Care Level 1/2/3/4/5 Applying Not Applied Not
2) Your Family
Relationship		Current Situation
Ex) Spouse		Lives nearby or employment status, etc.
3) Your Life
	Question			Response Options				Notes
Social Isolation	Who do you spend most of your day with?			1. Family 2. Friends/Acquaintances 3. Mostly alone
	How often do you go out per week, other than for hospital visits or shopping?			1. Less than once 2. 1 to 3 times 3. 4 or more times
	Reason for going out:
	Main mode of transportation:
Finances	Do you ever have trouble making ends meet?			No 1 2 3 4 5 Yes
Mental Health	Do you feel you are full of vitality?			No 1 2 3 4 5 Yes
	Do you feel uneasy about your health?			No 1 2 3 4 5 Yes
	Do you have someone you can talk to about your worries or problems?			1. Yes (Relationship: ) 2. I might have someone in mind. 3. I don't know 4. No
	Do you get enough sleep and rest on your days off?			1. Yes, enough 2. Slightly insufficient 3. Insufficient
Lifestyle	Do you live a regular life?			1. Yes 2. Mostly yes 3. Tends to be irregular
	Who prepares your meals?			1. Myself (cooking) 2. Family (someone other than myself) 3. Someone else's cooking (supermarket deli, delivery, eating out)
	Do you take out the trash every week?			Yes / No
	Do you take a bath (or shower)?			1. Every day 2. Sometimes 3. Hardly ever
	Do you smoke?			Yes ( cigarettes/day; since years ago) No				Reference Values Reference: 180 ml of Japanese-sake ≈ 500 ml of beer, 240 ml of wine, or 60 ml of whiskey.
	How many days a week do you drink alcohol?			1. Every day 2. About 4-5 times a week 3. About 2-3 times a week 4. About once a week 5. Hardly ever (or cannot drink)
	How much do you drink on the days you drink?			1. 0 ml 2. Less than 180 ml 3. 180 to less than 360 ml 4. 360 to less than 540 ml 5. 540 to less than 720 ml 6. 720 to less than 900 ml 7. 900 ml or more
4) Short-Form UCLA Loneliness Scale (Version 3)
Question					Response Options
Do you feel you are lacking companionship?					1. Hardly ever 2. Sometimes 3. Often
Do you feel left out?					1. Hardly ever 2. Sometimes 3. Often
Do you feel isolated from others?					1. Hardly ever 2. Sometimes 3. Often
5) Other Information
Please write any other information you would like to share (e.g., hobbies, social resource needs).
Hasegawa Dementia Scale - Revised (HDS-R)
Question Items							Score	Purpose
1. How old are you? (Score 1 point if the answer is within a 2-year error.)							0 1	Memory
2. What is the current year, month, day, and day of the week? (Score 1 point for each correct answer.)					Year		0 1	Orientation to time
					Month		0 1
					Day		0 1
					Day of the Week		0 1
3. Where are we right now? (Score 2 points for a spontaneous correct answer. After 5 seconds, provide a multiple choice hint "Is it a house? A hospital? A care facility?" and score 1 point if they choose the correct option.)							0 1 2	Immediate recall
4. Please repeat these three words. Remember them, as I will ask you again later. (Choose one of the following word sets.) Set 1: a) Cherry blossom, b) Cat, c) Train Set 2: a) Plum blossom, b) Dog, c) Bicycle							0 1 0 1 0 1	Calculation and attention
5. Please subtract 7 from 100, and continue to subtract 7 from the result. (If the first answer is incorrect, stop the test.)						93		Calculation and attention
						86	0 1
6. Please repeat these numbers in reverse order. (If the person fails the 3-digit recall, stop the test.)						2-8-6	0 1	Registration and attention
						9-2-5-3	0 1
7. Please say the three words I asked you to remember earlier. (Score 2 points for each spontaneously recalled word. If they cannot recall, provide a hint "a) plant, b) animal, c) transportation" and score 1 point if they answer correctly.)							a)0 1 2 a)0 1 2 a)0 1 2	Delayed recall
8. I will show you five items. I will then hide them and ask you what they were. (Example items: watch, key, scissors, pencil, coin. The items must be unrelated.)							0 1 2 3 4 5	Registration
9. Please name as many vegetables as you can. (Write down the vegetables named. If they pause for about 10 seconds, stop the test.) Score: 0-5 vegetables: 0 points, 6 vegetables: 1 point, 7 vegetables: 2 points, 8 vegetables: 3 points, 9 vegetables: 4 point, 10 vegetables: 5 points							0 1 2 3 4 5	Verbal fluency
Note: The maximum score is 30 points. A score of 20 or less indicates a suspicion of dementia.						Total Score:
